# Supplementary material for: Utilizing Gold Nanoparticles as Prospective Radiosensitizers in 3D Radioresistant Pancreatic Co-Culture Model
Source: Int J Mol Sci. 2023 Aug 7;24(15):12523. doi: 10.3390/ijms241512523 (PMC10419973; doi:10.3390/ijms241512523)
Supplement: Supplementary file 1 [file ijms-24-12523-s001.zip]

Archive with 1 entries (1 files):
- ijms-2539963-supplementary.pdf
